# Supplementary material for: The Preventive Role of mRNA Vaccines in Reducing Death among Moderate Omicron-Infected Patients: A Follow-Up Study
Source: Viruses. 2022 Nov 24;14(12):2622. doi: 10.3390/v14122622 (PMC9783377; doi:10.3390/v14122622)
Supplement: Supplementary file 1 [file viruses-14-02622-s001.zip]

Archive with 1 entries (1 files):
- viruses-2046990-supplementary.pdf
